# Supplementary material for: OSI-027 as a Potential Drug Candidate Targeting Upregulated Hub Protein TAF1 in Potential Mechanism of Sinonasal Squamous Cell Carcinoma: Insights from Proteomics and Molecular Docking
Source: Biology (Basel). 2024 Dec 23;13(12):1089. doi: 10.3390/biology13121089 (PMC11673211; doi:10.3390/biology13121089)
Supplement: Supplementary file 1 [file biology-13-01089-s001.zip]

Archive with 1 entries (1 files):
- biology-3344129-supplementary.pdf
